# Supplementary material for: Comprehensive transcriptomic analyses identify KDM genes-related subtypes with different TME infiltrates in gastric cancer
Source: BMC Cancer. 2023 May 18;23:454. doi: 10.1186/s12885-023-10923-1 (PMC10197475; doi:10.1186/s12885-023-10923-1)
Supplement: Supplementary file 3 — Additional file 3. Supplementary table 1 [file 12885_2023_10923_MOESM3_ESM.xlsx]

## Sheet: TCGA-STAD
	OS	PATIENT_ID	OS.time	NMF_cluster
TCGA.HU.A4GQ.01A	1	TCGA-HU-A4GQ	3	cluster1
TCGA.FP.A8CX.01A	0	TCGA-FP-A8CX	7	cluster1
TCGA.BR.A4J9.01A	0	TCGA-BR-A4J9	14	cluster1
TCGA.BR.A4J4.01A	0	TCGA-BR-A4J4	16	cluster1
TCGA.BR.8380.01A	1	TCGA-BR-8380	21	cluster1
TCGA.CG.5720.01A	1	TCGA-CG-5720	30	cluster1
TCGA.VQ.A8PM.01A	1	TCGA-VQ-A8PM	57	cluster1
TCGA.HU.A4H0.01A	0	TCGA-HU-A4H0	64	cluster1
TCGA.VQ.A8PF.01A	1	TCGA-VQ-A8PF	76	cluster1
TCGA.VQ.A94P.01A	1	TCGA-VQ-A94P	81	cluster1
TCGA.HU.A4GC.01A	0	TCGA-HU-A4GC	99	cluster1
TCGA.IN.7808.01A	1	TCGA-IN-7808	105	cluster1
TCGA.MX.A5UG.01A	1	TCGA-MX-A5UG	113	cluster1
TCGA.BR.8384.01A	0	TCGA-BR-8384	113	cluster1
TCGA.VQ.A925.01A	1	TCGA-VQ-A925	138	cluster1
TCGA.BR.4187.01A	1	TCGA-BR-4187	141	cluster1
TCGA.FP.8210.01A	1	TCGA-FP-8210	153	cluster1
TCGA.BR.8483.01A	0	TCGA-BR-8483	164	cluster1
TCGA.FP.A4BF.01A	1	TCGA-FP-A4BF	168	cluster1
TCGA.VQ.A928.01A	1	TCGA-VQ-A928	174	cluster1
TCGA.BR.4267.01A	1	TCGA-BR-4267	188	cluster1
TCGA.FP.A9TM.01A	0	TCGA-FP-A9TM	189	cluster1
TCGA.CD.A4MG.01A	1	TCGA-CD-A4MG	200	cluster1
TCGA.VQ.A927.01A	1	TCGA-VQ-A927	200	cluster1
TCGA.IN.A6RR.01A	1	TCGA-IN-A6RR	205	cluster1
TCGA.CG.5717.01A	1	TCGA-CG-5717	212	cluster1
TCGA.BR.8381.01A	0	TCGA-BR-8381	224	cluster1
TCGA.BR.8297.01A	0	TCGA-BR-8297	225	cluster1
TCGA.BR.8676.01A	0	TCGA-BR-8676	229	cluster1
TCGA.CG.5734.01A	1	TCGA-CG-5734	243	cluster1
TCGA.D7.A747.01A	1	TCGA-D7-A747	255	cluster1
TCGA.BR.6710.01A	0	TCGA-BR-6710	273	cluster1
TCGA.R5.A805.01A	1	TCGA-R5-A805	281	cluster1
TCGA.VQ.A8PO.01A	1	TCGA-VQ-A8PO	282	cluster1
TCGA.BR.8590.01A	1	TCGA-BR-8590	284	cluster1
TCGA.BR.4256.01A	1	TCGA-BR-4256	284	cluster1
TCGA.B7.A5TN.01A	0	TCGA-B7-A5TN	287	cluster1
TCGA.B7.A5TK.01A	0	TCGA-B7-A5TK	288	cluster1
TCGA.BR.4279.01A	1	TCGA-BR-4279	291	cluster1
TCGA.VQ.A91Y.01A	1	TCGA-VQ-A91Y	296	cluster1
TCGA.BR.8683.01A	1	TCGA-BR-8683	300	cluster1
TCGA.MX.A663.01A	1	TCGA-MX-A663	300	cluster1
TCGA.B7.A5TJ.01A	0	TCGA-B7-A5TJ	335	cluster1
TCGA.CD.A489.01A	1	TCGA-CD-A489	344	cluster1
TCGA.CD.8532.01A	1	TCGA-CD-8532	354	cluster1
TCGA.B7.5818.01A	0	TCGA-B7-5818	356	cluster1
TCGA.BR.8371.01A	1	TCGA-BR-8371	359	cluster1
TCGA.CD.A487.01A	0	TCGA-CD-A487	374	cluster1
TCGA.CD.8529.01A	0	TCGA-CD-8529	374	cluster1
TCGA.CD.8530.01A	0	TCGA-CD-8530	377	cluster1
TCGA.VQ.AA6K.01A	1	TCGA-VQ-AA6K	378	cluster1
TCGA.IN.A6RJ.01A	0	TCGA-IN-A6RJ	379	cluster1
TCGA.VQ.A8PH.01A	1	TCGA-VQ-A8PH	389	cluster1
TCGA.VQ.A8DV.01A	1	TCGA-VQ-A8DV	403	cluster1
TCGA.IN.A6RL.01A	1	TCGA-IN-A6RL	406	cluster1
TCGA.CD.5798.01A	0	TCGA-CD-5798	408	cluster1
TCGA.FP.8211.01A	0	TCGA-FP-8211	413	cluster1
TCGA.BR.6455.01A	1	TCGA-BR-6455	422	cluster1
TCGA.BR.A44U.01A	1	TCGA-BR-A44U	422	cluster1
TCGA.CG.4441.01A	1	TCGA-CG-4441	426	cluster1
TCGA.FP.7916.01A	1	TCGA-FP-7916	428	cluster1
TCGA.BR.8059.01A	1	TCGA-BR-8059	439	cluster1
TCGA.F1.6874.01A	0	TCGA-F1-6874	440	cluster1
TCGA.CG.5725.01A	1	TCGA-CG-5725	457	cluster1
TCGA.BR.7722.01A	1	TCGA-BR-7722	466	cluster1
TCGA.HU.A4HB.01A	1	TCGA-HU-A4HB	477	cluster1
TCGA.IN.AB1V.01A	0	TCGA-IN-AB1V	479	cluster1
TCGA.CG.4305.01A	0	TCGA-CG-4305	485	cluster1
TCGA.BR.6453.01A	0	TCGA-BR-6453	485	cluster1
TCGA.VQ.A8PD.01A	1	TCGA-VQ-A8PD	496	cluster1
TCGA.D7.A4YU.01A	0	TCGA-D7-A4YU	500	cluster1
TCGA.D7.8572.01A	0	TCGA-D7-8572	511	cluster1
TCGA.D7.8574.01A	0	TCGA-D7-8574	523	cluster1
TCGA.ZA.A8F6.01A	0	TCGA-ZA-A8F6	525	cluster1
TCGA.D7.6524.01A	0	TCGA-D7-6524	543	cluster1
TCGA.BR.4191.01A	1	TCGA-BR-4191	558	cluster1
TCGA.IN.A6RI.01A	0	TCGA-IN-A6RI	559	cluster1
TCGA.VQ.A8E0.01A	1	TCGA-VQ-A8E0	562	cluster1
TCGA.D7.6521.01A	0	TCGA-D7-6521	564	cluster1
TCGA.IN.8462.01A	0	TCGA-IN-8462	572	cluster1
TCGA.D7.6520.01A	0	TCGA-D7-6520	573	cluster1
TCGA.B7.A5TI.01A	0	TCGA-B7-A5TI	595	cluster1
TCGA.BR.8291.01A	1	TCGA-BR-8291	607	cluster1
TCGA.KB.A93G.01A	0	TCGA-KB-A93G	613	cluster1
TCGA.D7.A6EZ.01A	1	TCGA-D7-A6EZ	618	cluster1
TCGA.VQ.A91Q.01A	1	TCGA-VQ-A91Q	633	cluster1
TCGA.BR.8686.01A	1	TCGA-BR-8686	635	cluster1
TCGA.HU.8608.01A	0	TCGA-HU-8608	641	cluster1
TCGA.D7.8578.01A	0	TCGA-D7-8578	643	cluster1
TCGA.F1.A448.01A	0	TCGA-F1-A448	647	cluster1
TCGA.BR.7196.01A	0	TCGA-BR-7196	666	cluster1
TCGA.VQ.A8PE.01A	1	TCGA-VQ-A8PE	675	cluster1
TCGA.FP.7998.01A	0	TCGA-FP-7998	678	cluster1
TCGA.HU.A4GD.01A	0	TCGA-HU-A4GD	692	cluster1
TCGA.CG.4475.01A	0	TCGA-CG-4475	699	cluster1
TCGA.VQ.A8PP.01A	1	TCGA-VQ-A8PP	712	cluster1
TCGA.D7.8570.01A	0	TCGA-D7-8570	752	cluster1
TCGA.BR.8678.01A	0	TCGA-BR-8678	754	cluster1
TCGA.BR.8484.01A	1	TCGA-BR-8484	766	cluster1
TCGA.BR.8367.01A	1	TCGA-BR-8367	801	cluster1
TCGA.BR.8589.01A	0	TCGA-BR-8589	825	cluster1
TCGA.VQ.AA6J.01A	0	TCGA-VQ-AA6J	838	cluster1
TCGA.BR.8591.01A	0	TCGA-BR-8591	856	cluster1
TCGA.BR.A4J5.01A	0	TCGA-BR-A4J5	862	cluster1
TCGA.VQ.AA69.01A	0	TCGA-VQ-AA69	864	cluster1
TCGA.BR.A4IV.01A	1	TCGA-BR-A4IV	869	cluster1
TCGA.BR.7958.01A	0	TCGA-BR-7958	899	cluster1
TCGA.CG.4443.01A	0	TCGA-CG-4443	912	cluster1
TCGA.BR.6802.01A	0	TCGA-BR-6802	940	cluster1
TCGA.BR.8372.01A	0	TCGA-BR-8372	951	cluster1
TCGA.BR.8680.01A	0	TCGA-BR-8680	972	cluster1
TCGA.BR.A4J7.01A	0	TCGA-BR-A4J7	989	cluster1
TCGA.BR.8682.01A	0	TCGA-BR-8682	991	cluster1
TCGA.BR.7959.01A	0	TCGA-BR-7959	1010	cluster1
TCGA.D7.A4YX.01A	0	TCGA-D7-A4YX	1108	cluster1
TCGA.KB.A93J.01A	0	TCGA-KB-A93J	1124	cluster1
TCGA.VQ.A8E7.01B	0	TCGA-VQ-A8E7	1138	cluster1
TCGA.BR.6563.01A	0	TCGA-BR-6563	1190	cluster1
TCGA.VQ.A91A.01A	0	TCGA-VQ-A91A	1200	cluster1
TCGA.VQ.A94R.01A	1	TCGA-VQ-A94R	1294	cluster1
TCGA.VQ.A8PC.01A	1	TCGA-VQ-A8PC	1407	cluster1
TCGA.FP.8209.01A	1	TCGA-FP-8209	1811	cluster1
TCGA.VQ.A8PX.01A	0	TCGA-VQ-A8PX	1964	cluster1
TCGA.VQ.A92D.01A	0	TCGA-VQ-A92D	2032	cluster1
TCGA.CG.5723.01A	0	TCGA-CG-5723	2496	cluster1
TCGA.RD.A8N1.01A	0	TCGA-RD-A8N1	3519	cluster1
TCGA.RD.A8MV.01A	0	TCGA-RD-A8MV	3720	cluster1
TCGA.FP.8631.01A	0	TCGA-FP-8631	17	cluster2
TCGA.CG.5722.01A	0	TCGA-CG-5722	30	cluster2
TCGA.CG.5719.01A	0	TCGA-CG-5719	31	cluster2
TCGA.BR.A4CS.01A	1	TCGA-BR-A4CS	45	cluster2
TCGA.IP.7968.01A	0	TCGA-IP-7968	77	cluster2
TCGA.BR.8289.01A	1	TCGA-BR-8289	81	cluster2
TCGA.VQ.A8PJ.01A	1	TCGA-VQ-A8PJ	82	cluster2
TCGA.BR.7901.01A	1	TCGA-BR-7901	105	cluster2
TCGA.FP.7735.01A	1	TCGA-FP-7735	106	cluster2
TCGA.RD.A7BW.01A	1	TCGA-RD-A7BW	156	cluster2
TCGA.SW.A7EB.01A	0	TCGA-SW-A7EB	176	cluster2
TCGA.VQ.A8P5.01A	1	TCGA-VQ-A8P5	235	cluster2
TCGA.VQ.A922.01A	1	TCGA-VQ-A922	275	cluster2
TCGA.BR.6565.01A	1	TCGA-BR-6565	279	cluster2
TCGA.BR.8485.01A	0	TCGA-BR-8485	280	cluster2
TCGA.RD.A7BS.01A	1	TCGA-RD-A7BS	336	cluster2
TCGA.VQ.A94T.01A	1	TCGA-VQ-A94T	342	cluster2
TCGA.CD.A48C.01A	1	TCGA-CD-A48C	353	cluster2
TCGA.CG.5724.01A	1	TCGA-CG-5724	366	cluster2
TCGA.CD.8534.01A	0	TCGA-CD-8534	367	cluster2
TCGA.D7.6818.01A	1	TCGA-D7-6818	376	cluster2
TCGA.CD.5813.01A	1	TCGA-CD-5813	377	cluster2
TCGA.CD.8526.01A	0	TCGA-CD-8526	381	cluster2
TCGA.CD.8531.01A	0	TCGA-CD-8531	383	cluster2
TCGA.D7.5578.01A	0	TCGA-D7-5578	385	cluster2
TCGA.CD.8535.01A	0	TCGA-CD-8535	390	cluster2
TCGA.VQ.A8DZ.01A	1	TCGA-VQ-A8DZ	396	cluster2
TCGA.CD.5799.01A	0	TCGA-CD-5799	396	cluster2
TCGA.CD.5800.01A	0	TCGA-CD-5800	400	cluster2
TCGA.D7.6525.01A	1	TCGA-D7-6525	406	cluster2
TCGA.BR.6457.01A	0	TCGA-BR-6457	416	cluster2
TCGA.MX.A666.01A	0	TCGA-MX-A666	427	cluster2
TCGA.D7.6528.01A	0	TCGA-D7-6528	463	cluster2
TCGA.CD.8533.01A	0	TCGA-CD-8533	468	cluster2
TCGA.RD.A7C1.01A	1	TCGA-RD-A7C1	507	cluster2
TCGA.D7.6526.01A	0	TCGA-D7-6526	523	cluster2
TCGA.VQ.AA64.01A	1	TCGA-VQ-AA64	560	cluster2
TCGA.D7.6522.01A	0	TCGA-D7-6522	566	cluster2
TCGA.BR.6458.01A	1	TCGA-BR-6458	588	cluster2
TCGA.FP.7829.01A	0	TCGA-FP-7829	594	cluster2
TCGA.D7.6519.01A	0	TCGA-D7-6519	625	cluster2
TCGA.VQ.A94O.01A	1	TCGA-VQ-A94O	640	cluster2
TCGA.D7.A6F0.01A	0	TCGA-D7-A6F0	678	cluster2
TCGA.BR.6705.01A	1	TCGA-BR-6705	779	cluster2
TCGA.BR.6564.01A	1	TCGA-BR-6564	794	cluster2
TCGA.BR.7723.01A	1	TCGA-BR-7723	874	cluster2
TCGA.CG.5718.01A	1	TCGA-CG-5718	1095	cluster2
TCGA.VQ.A8P2.01A	0	TCGA-VQ-A8P2	1160	cluster2
TCGA.BR.7716.01A	0	TCGA-BR-7716	1210	cluster2
TCGA.VQ.A8E2.01A	0	TCGA-VQ-A8E2	1319	cluster2
TCGA.KB.A6F7.01A	0	TCGA-KB-A6F7	1935	cluster2
TCGA.HF.7132.01A	0	TCGA-HF-7132	2351	cluster2
TCGA.CG.4306.01A	1	TCGA-CG-4306	1	cluster3
TCGA.HU.A4GY.01A	0	TCGA-HU-A4GY	8	cluster3
TCGA.BR.A4J6.01A	0	TCGA-BR-A4J6	20	cluster3
TCGA.BR.8077.01A	0	TCGA-BR-8077	21	cluster3
TCGA.HU.8610.01A	0	TCGA-HU-8610	23	cluster3
TCGA.ZQ.A9CR.01A	1	TCGA-ZQ-A9CR	24	cluster3
TCGA.BR.8366.01A	0	TCGA-BR-8366	29	cluster3
TCGA.BR.8487.01A	0	TCGA-BR-8487	34	cluster3
TCGA.BR.A4PF.01A	0	TCGA-BR-A4PF	35	cluster3
TCGA.HU.8238.01A	0	TCGA-HU-8238	46	cluster3
TCGA.VQ.A91U.01A	1	TCGA-VQ-A91U	52	cluster3
TCGA.BR.8295.01A	1	TCGA-BR-8295	67	cluster3
TCGA.CG.4301.01A	0	TCGA-CG-4301	92	cluster3
TCGA.IN.8663.01A	1	TCGA-IN-8663	103	cluster3
TCGA.CG.4440.01A	1	TCGA-CG-4440	122	cluster3
TCGA.BR.4253.01A	1	TCGA-BR-4253	124	cluster3
TCGA.BR.8368.01A	0	TCGA-BR-8368	131	cluster3
TCGA.D7.A748.01A	1	TCGA-D7-A748	132	cluster3
TCGA.VQ.A8DU.01A	1	TCGA-VQ-A8DU	166	cluster3
TCGA.HU.A4G3.01A	0	TCGA-HU-A4G3	170	cluster3
TCGA.CG.5721.01A	0	TCGA-CG-5721	183	cluster3
TCGA.R5.A7ZR.01A	1	TCGA-R5-A7ZR	185	cluster3
TCGA.BR.8592.01A	1	TCGA-BR-8592	191	cluster3
TCGA.CD.A486.01A	1	TCGA-CD-A486	192	cluster3
TCGA.HU.A4GT.01A	0	TCGA-HU-A4GT	198	cluster3
TCGA.IN.A7NR.01A	0	TCGA-IN-A7NR	198	cluster3
TCGA.HU.A4GU.01A	0	TCGA-HU-A4GU	200	cluster3
TCGA.BR.4280.01A	1	TCGA-BR-4280	201	cluster3
TCGA.CG.4469.01A	1	TCGA-CG-4469	215	cluster3
TCGA.CD.8527.01A	1	TCGA-CD-8527	218	cluster3
TCGA.CG.4436.01A	0	TCGA-CG-4436	243	cluster3
TCGA.EQ.8122.01A	1	TCGA-EQ-8122	243	cluster3
TCGA.BR.8284.01A	1	TCGA-BR-8284	245	cluster3
TCGA.CG.4437.01A	0	TCGA-CG-4437	245	cluster3
TCGA.BR.8687.01A	1	TCGA-BR-8687	250	cluster3
TCGA.R5.A7ZF.01A	1	TCGA-R5-A7ZF	259	cluster3
TCGA.RD.A7BT.01A	1	TCGA-RD-A7BT	262	cluster3
TCGA.RD.A8N6.01A	1	TCGA-RD-A8N6	272	cluster3
TCGA.HU.A4GP.01A	0	TCGA-HU-A4GP	273	cluster3
TCGA.CG.4465.01A	1	TCGA-CG-4465	274	cluster3
TCGA.BR.7957.01A	1	TCGA-BR-7957	276	cluster3
TCGA.BR.7197.01A	0	TCGA-BR-7197	280	cluster3
TCGA.VQ.A91X.01A	1	TCGA-VQ-A91X	289	cluster3
TCGA.BR.8080.01A	1	TCGA-BR-8080	292	cluster3
TCGA.BR.4257.01A	1	TCGA-BR-4257	294	cluster3
TCGA.D7.6527.01A	1	TCGA-D7-6527	312	cluster3
TCGA.IN.A7NT.01A	0	TCGA-IN-A7NT	323	cluster3
TCGA.BR.8690.01A	0	TCGA-BR-8690	325	cluster3
TCGA.CD.5803.01A	1	TCGA-CD-5803	341	cluster3
TCGA.D7.A6EV.01A	0	TCGA-D7-A6EV	342	cluster3
TCGA.D7.A6EX.01A	0	TCGA-D7-A6EX	344	cluster3
TCGA.F1.A72C.01A	0	TCGA-F1-A72C	346	cluster3
TCGA.D7.A6EY.01A	1	TCGA-D7-A6EY	348	cluster3
TCGA.BR.8060.01A	1	TCGA-BR-8060	348	cluster3
TCGA.VQ.A91D.01A	1	TCGA-VQ-A91D	356	cluster3
TCGA.IN.A7NU.01A	0	TCGA-IN-A7NU	356	cluster3
TCGA.HU.A4GH.01A	0	TCGA-HU-A4GH	358	cluster3
TCGA.BR.6709.01A	1	TCGA-BR-6709	370	cluster3
TCGA.CD.A4MH.01A	0	TCGA-CD-A4MH	371	cluster3
TCGA.D7.6822.01A	0	TCGA-D7-6822	375	cluster3
TCGA.CD.8528.01A	0	TCGA-CD-8528	375	cluster3
TCGA.CD.A48A.01A	0	TCGA-CD-A48A	378	cluster3
TCGA.CD.8525.01A	0	TCGA-CD-8525	383	cluster3
TCGA.IN.A6RS.01A	0	TCGA-IN-A6RS	383	cluster3
TCGA.CD.8524.01A	0	TCGA-CD-8524	388	cluster3
TCGA.BR.8588.01A	0	TCGA-BR-8588	389	cluster3
TCGA.HU.A4H2.01A	0	TCGA-HU-A4H2	394	cluster3
TCGA.CD.5801.01A	1	TCGA-CD-5801	401	cluster3
TCGA.BR.A4J8.01A	0	TCGA-BR-A4J8	411	cluster3
TCGA.IN.AB1X.01A	0	TCGA-IN-AB1X	411	cluster3
TCGA.BR.8369.01A	0	TCGA-BR-8369	427	cluster3
TCGA.HU.A4H8.01A	1	TCGA-HU-A4H8	428	cluster3
TCGA.D7.8576.01A	1	TCGA-D7-8576	446	cluster3
TCGA.D7.A4Z0.01A	0	TCGA-D7-A4Z0	449	cluster3
TCGA.BR.8373.01A	0	TCGA-BR-8373	450	cluster3
TCGA.BR.8296.01A	1	TCGA-BR-8296	474	cluster3
TCGA.VQ.A8PQ.01A	1	TCGA-VQ-A8PQ	476	cluster3
TCGA.D7.A6F2.01A	0	TCGA-D7-A6F2	476	cluster3
TCGA.D7.6815.01A	0	TCGA-D7-6815	486	cluster3
TCGA.BR.A4QL.01A	1	TCGA-BR-A4QL	491	cluster3
TCGA.RD.A8NB.01A	1	TCGA-RD-A8NB	513	cluster3
TCGA.FP.8099.01A	0	TCGA-FP-8099	519	cluster3
TCGA.VQ.AA6D.01A	0	TCGA-VQ-AA6D	521	cluster3
TCGA.BR.6456.01A	1	TCGA-BR-6456	526	cluster3
TCGA.BR.8365.01A	1	TCGA-BR-8365	533	cluster3
TCGA.VQ.A8PK.01A	1	TCGA-VQ-A8PK	543	cluster3
TCGA.BR.7717.01A	1	TCGA-BR-7717	552	cluster3
TCGA.R5.A7ZE.01B	1	TCGA-R5-A7ZE	554	cluster3
TCGA.D7.8575.01A	1	TCGA-D7-8575	554	cluster3
TCGA.VQ.A91N.01A	1	TCGA-VQ-A91N	570	cluster3
TCGA.BR.7851.01A	1	TCGA-BR-7851	574	cluster3
TCGA.CG.4466.01A	0	TCGA-CG-4466	577	cluster3
TCGA.SW.A7EA.01A	0	TCGA-SW-A7EA	579	cluster3
TCGA.D7.8573.01A	0	TCGA-D7-8573	593	cluster3
TCGA.IN.A6RN.01A	0	TCGA-IN-A6RN	594	cluster3
TCGA.MX.A5UJ.01A	0	TCGA-MX-A5UJ	600	cluster3
TCGA.BR.6707.01A	1	TCGA-BR-6707	605	cluster3
TCGA.D7.A74A.01A	0	TCGA-D7-A74A	607	cluster3
TCGA.HU.A4GX.01A	0	TCGA-HU-A4GX	616	cluster3
TCGA.D7.8579.01A	0	TCGA-D7-8579	636	cluster3
TCGA.HU.A4H6.01A	0	TCGA-HU-A4H6	644	cluster3
TCGA.HU.A4GJ.01A	0	TCGA-HU-A4GJ	650	cluster3
TCGA.VQ.A8E3.01A	1	TCGA-VQ-A8E3	661	cluster3
TCGA.VQ.A91E.01A	0	TCGA-VQ-A91E	664	cluster3
TCGA.CG.4460.01A	1	TCGA-CG-4460	669	cluster3
TCGA.BR.8364.01A	0	TCGA-BR-8364	675	cluster3
TCGA.HU.8602.01A	0	TCGA-HU-8602	679	cluster3
TCGA.HU.A4G8.01A	0	TCGA-HU-A4G8	690	cluster3
TCGA.HU.8604.01A	0	TCGA-HU-8604	694	cluster3
TCGA.HU.A4H5.01A	0	TCGA-HU-A4H5	724	cluster3
TCGA.HU.A4H4.01A	0	TCGA-HU-A4H4	725	cluster3
TCGA.HU.A4G9.01A	0	TCGA-HU-A4G9	736	cluster3
TCGA.HU.A4G2.01A	0	TCGA-HU-A4G2	739	cluster3
TCGA.HU.8244.01A	0	TCGA-HU-8244	742	cluster3
TCGA.BR.8382.01A	1	TCGA-BR-8382	762	cluster3
TCGA.D7.5577.01A	1	TCGA-D7-5577	782	cluster3
TCGA.HU.A4GF.01A	0	TCGA-HU-A4GF	785	cluster3
TCGA.VQ.AA6G.01A	1	TCGA-VQ-AA6G	792	cluster3
TCGA.HJ.7597.01A	1	TCGA-HJ-7597	805	cluster3
TCGA.BR.8677.01A	0	TCGA-BR-8677	813	cluster3
TCGA.VQ.A94U.01A	0	TCGA-VQ-A94U	819	cluster3
TCGA.VQ.A8PU.01A	1	TCGA-VQ-A8PU	832	cluster3
TCGA.HU.8249.01A	0	TCGA-HU-8249	881	cluster3
TCGA.CG.5726.01A	1	TCGA-CG-5726	881	cluster3
TCGA.HU.A4H3.01A	0	TCGA-HU-A4H3	882	cluster3
TCGA.BR.8286.01A	0	TCGA-BR-8286	895	cluster3
TCGA.HF.A5NB.01A	0	TCGA-HF-A5NB	928	cluster3
TCGA.BR.4201.01A	1	TCGA-BR-4201	940	cluster3
TCGA.VQ.A8P8.01A	0	TCGA-VQ-A8P8	942	cluster3
TCGA.CG.4477.01A	0	TCGA-CG-4477	942	cluster3
TCGA.BR.8361.01A	0	TCGA-BR-8361	946	cluster3
TCGA.BR.6803.01A	0	TCGA-BR-6803	949	cluster3
TCGA.BR.8081.01A	0	TCGA-BR-8081	981	cluster3
TCGA.BR.6566.01A	0	TCGA-BR-6566	997	cluster3
TCGA.VQ.A91S.01A	0	TCGA-VQ-A91S	1000	cluster3
TCGA.HU.A4HD.01A	0	TCGA-HU-A4HD	1016	cluster3
TCGA.BR.7715.01A	0	TCGA-BR-7715	1023	cluster3
TCGA.BR.A44T.01A	0	TCGA-BR-A44T	1038	cluster3
TCGA.VQ.A8PB.01A	1	TCGA-VQ-A8PB	1043	cluster3
TCGA.BR.6452.01A	0	TCGA-BR-6452	1055	cluster3
TCGA.BR.7704.01A	0	TCGA-BR-7704	1072	cluster3
TCGA.RD.A8N9.01A	0	TCGA-RD-A8N9	1083	cluster3
TCGA.BR.7707.01A	0	TCGA-BR-7707	1090	cluster3
TCGA.IN.7806.01A	0	TCGA-IN-7806	1106	cluster3
TCGA.VQ.A8P3.01A	0	TCGA-VQ-A8P3	1132	cluster3
TCGA.BR.8058.01A	0	TCGA-BR-8058	1133	cluster3
TCGA.KB.A93H.01A	0	TCGA-KB-A93H	1145	cluster3
TCGA.RD.A8MW.01A	1	TCGA-RD-A8MW	1153	cluster3
TCGA.VQ.AA6A.01A	0	TCGA-VQ-AA6A	1184	cluster3
TCGA.BR.6801.01A	0	TCGA-BR-6801	1223	cluster3
TCGA.RD.A8N0.01A	0	TCGA-RD-A8N0	1236	cluster3
TCGA.VQ.A91V.01A	0	TCGA-VQ-A91V	1297	cluster3
TCGA.VQ.AA68.01A	0	TCGA-VQ-AA68	1328	cluster3
TCGA.BR.6852.01A	0	TCGA-BR-6852	1367	cluster3
TCGA.R5.A7O7.01A	0	TCGA-R5-A7O7	1389	cluster3
TCGA.CG.4444.01A	0	TCGA-CG-4444	1431	cluster3
TCGA.VQ.A8DT.01A	0	TCGA-VQ-A8DT	1484	cluster3
TCGA.HF.7134.01A	0	TCGA-HF-7134	1588	cluster3
TCGA.CG.4438.01A	0	TCGA-CG-4438	1645	cluster3
TCGA.VQ.AA6F.01A	0	TCGA-VQ-AA6F	1646	cluster3
TCGA.VQ.A924.01A	1	TCGA-VQ-A924	1686	cluster3
TCGA.VQ.A91Z.01A	0	TCGA-VQ-A91Z	1690	cluster3
TCGA.RD.A8N5.01A	1	TCGA-RD-A8N5	1747	cluster3
TCGA.3M.AB46.01A	0	TCGA-3M-AB46	1765	cluster3
TCGA.VQ.A91K.01A	0	TCGA-VQ-A91K	1862	cluster3
TCGA.HF.7133.01A	0	TCGA-HF-7133	1918	cluster3
TCGA.CG.5732.01A	1	TCGA-CG-5732	2100	cluster3
TCGA.RD.A8N4.01A	0	TCGA-RD-A8N4	2171	cluster3
TCGA.F1.6875.01A	1	TCGA-F1-6875	2197	cluster3
TCGA.R5.A7ZI.01A	0	TCGA-R5-A7ZI	2267	cluster3
TCGA.RD.A8N2.01A	0	TCGA-RD-A8N2	3540	cluster3
